# Supplementary material for: Discovery of Highly Potent Small Molecule Pan-Coronavirus Fusion Inhibitors
Source: Viruses. 2023 Apr 19;15(4):1001. doi: 10.3390/v15041001 (PMC10141620; doi:10.3390/v15041001)
Supplement: Supplementary file 1 [file viruses-15-01001-s001.zip]

Archive with 1 entries (1 files):
- viruses-2341601-supplementary.pdf
